# Supplementary material for: Selective O2/N2 Separation Using Grazyne Membranes: A Computational Approach Combining Density Functional Theory and Molecular Dynamics
Source: Nanomaterials (Basel). 2024 Dec 22;14(24):2053. doi: 10.3390/nano14242053 (PMC11677545; doi:10.3390/nano14242053)
Supplement: Supplementary file 1 [file nanomaterials-14-02053-s001.zip]

Archive with 3 entries (3 files):
- nanomaterials-3365889-supplementary.pdf
- Trajectory-S1.mp4
- Trajectory-S2.mp4
